# Supplementary material for: Phytochemistry and Biological Profile of Gaultheria procumbens L. and Wintergreen Essential Oil: From Traditional Application to Molecular Mechanisms and Therapeutic Targets
Source: Int J Mol Sci. 2024 Jan 1;25(1):565. doi: 10.3390/ijms25010565 (PMC10778675; doi:10.3390/ijms25010565)
Supplement: Supplementary file 1 [file ijms-25-00565-s001.zip]

Archive with 1 entries (1 files):
- ijms-2762468-supplementary.pdf
